# Supplementary material for: Extracellular Vesicle Enriched miR-625-3p Is Associated with Survival of Malignant Mesothelioma Patients
Source: J Pers Med. 2021 Oct 9;11(10):1014. doi: 10.3390/jpm11101014 (PMC8538530; doi:10.3390/jpm11101014)
Supplement: Supplementary file 1 [file jpm-11-01014-s001.zip]

Archive with 1 entries (1 files):
- jpm-1398117-supplementary.pdf
